# Supplementary material for: Effects of Five Amino Acids (Serine, Alanine, Glutamate, Aspartate, and Tyrosine) on Mental Health in Healthy Office Workers: A Randomized, Double-Blind, Placebo-Controlled Exploratory Trial
Source: Nutrients. 2022 Jun 6;14(11):2357. doi: 10.3390/nu14112357 (PMC9183184; doi:10.3390/nu14112357)
Supplement: Supplementary file 1 [file nutrients-14-02357-s001.zip › Table S1.xlsx]

## Sheet: Table S1
(A)
		Before				4 weeks				Changes before and after intervention
TP (msec2)	SAGT	854.172	±	773.434		796.333	±	643.596		-57.839	±	420.606
	Placebo	619.45	±	566.501		898.751	±	1707.48		290.03	±	1416.6
CVRR (%)	SAGT	3.9118	±	1.63552		3.88646	±	1.5637		-0.025335	±	0.95403
	Placebo	3.76321	±	1.34729		3.92655	±	2.21643		0.18011	±	1.3708
ccvTP (%)	SAGT	2.77993	±	1.36478		2.80463	±	1.22766		0.024705	±	0.631019
	Placebo	2.57299	±	0.983301		2.83092	±	1.82553		0.255835	±	1.23961
ln(ccvTP)	SAGT	0.90848	±	0.489493		0.93581	±	0.458586		0.02733	±	0.265278
	Placebo	0.879971	±	0.369445		0.918219	±	0.461787		0.03545	±	0.319323
(B)
		Before Load				1h after Load				2h after Load				1h after Recovery				2h after Recovery
TP (msec2)	SAGAT	796.333	±	643.596		585.512	±	372.994		596.971	±	467.561		605.795	±	355.824		789.309	±	626.475
	Placebo	898.751	±	1707.48		1215.36	±	2708.51		796.624	±	800.373		1165.59	±	1468.39		887.234	±	859.212
CVRR (%)	SAGAT	3.88646	±	1.5637		3.73305	±	1.27495		3.5474	±	1.16627		3.5094	±	1.15173		3.74652	±	1.21596
	Placebo	3.92655	±	2.21643		4.04446	±	2.56818		3.75487	±	1.08039		4.17162	±	1.53426		3.75337	±	1.38312
ccvTP (%)	SAGAT	2.80463	±	1.22766		2.58342	±	0.894512		2.51806	±	1.05852		2.40404	±	0.788514		2.63666	±	1.10482
	Placebo	2.83092	±	1.82553		3.0359	±	2.0853		2.71009	±	0.946847		2.98699	±	1.33182		2.70696	±	1.12806
ln(ccvTP)	SAGAT	0.93581	±	0.458586		0.881625	±	0.39565		0.83404	±	0.451436		0.821545	±	0.352311		0.890835	±	0.408678
	Placebo	0.918219	±	0.461787		0.96149	±	0.524938		0.944933	±	0.323977		1.0152	±	0.398493		0.915033	±	0.413822
(C)
		1h after Load				2h after Load				1h after Recovery				2h after Recovery
TP (msec2)	SAGAT	-210.822	±	534.393		-199.362	±	383.541		-190.538	±	422.619	]*	-7.024	±	699.797
	Placebo	316.611	±	1126.34		-102.127	±	1068.02		266.835	±	687.46		-11.5176	±	1070.34
CVRR (%)	SAGAT	-0.153415	±	1.46101		-0.339065	±	0.927649		-0.37707	±	1.07322		-0.13995	±	1.38653
	Placebo	0.117914	±	1.49128		-0.171681	±	1.62431		0.245071	±	1.64279		-0.173176	±	1.71726
ccvTP (%)	SAGAT	-0.221215	±	1.04558		-0.286565	±	0.796813		-0.40059	±	0.752988		-0.16797	±	1.08867
	Placebo	0.204981	±	0.980683		-0.120833	±	1.24136		0.156067	±	1.20595		-0.123962	±	1.27433
ln(ccvTP)	SAGAT	-0.054185	±	0.430406		-0.10177	±	0.367607		-0.114265	±	0.305523	]*	-0.044975	±	0.371711
	Placebo	0.0432714	±	0.35595		0.0267143	±	0.321538		0.0969857	±	0.354964		-0.00318571	±	0.330509
