# Supplementary material for: Effects of Five Amino Acids (Serine, Alanine, Glutamate, Aspartate, and Tyrosine) on Mental Health in Healthy Office Workers: A Randomized, Double-Blind, Placebo-Controlled Exploratory Trial
Source: Nutrients. 2022 Jun 6;14(11):2357. doi: 10.3390/nu14112357 (PMC9183184; doi:10.3390/nu14112357)
Supplement: Supplementary file 1 [file nutrients-14-02357-s001.zip › Table S2.xlsx]

## Sheet: Table S2
		Before				4 weeks				Changes before and after intervention
AH	SAGAT	46.05	±	8.07759		44.35	±	7.03047		-1.7	±	5.60169
	Placebo	48.4286	±	9.41413		49.4286	±	9.82015		-0.25	±	5.34962
CB	SAGAT	46.9	±	8.38987		44	±	7.0993	§	-2.9	±	5.54313
	Placebo	45.8095	±	9.90728		44.8095	±	7.8596		-0.7	±	5.71333
DD	SAGAT	46.15	±	5.65928		44.55	±	4.20089	§	-1.65	±	2.50053
	Placebo	48.9048	±	11.4347		48.2381	±	8.43973		-0.8	±	6.24584
FI	SAGAT	48.75	±	8.41353		45.2	±	6.93253	§§	-3.55	±	4.43046
	Placebo	47.5238	±	7.46177		47.1429	±	10.1479		-0.5	±	6.26183
TA	SAGAT	49.55	±	8.98596		45.75	±	6.81817	§	-3.8	±	6.58227
	Placebo	49.6667	±	8.27695		49.1429	±	8.90845		-0.65	±	5.90517
VA	SAGAT	46.3	±	9.22009		49	±	7.93725	§§	2.7	±	2.93975
	Placebo	48.0952	±	6.86541		49.3333	±	6.61408		1.2	±	5.57815
F	SAGAT	47.7	±	8.24075		48.55	±	6.85182		0.85	±	4.72702
	Placebo	47.5714	±	7.33921		48.6667	±	8.50397		1.75	±	6.26498
TMD	SAGAT	48	±	7.60263		44.9	±	5.94054	§§	-3.1	±	4.26615
	Placebo	48.6667	±	8.86584		48.0952	±	8.30321		-0.85	±	4.63709
