# Supplementary material for: Effects of Five Amino Acids (Serine, Alanine, Glutamate, Aspartate, and Tyrosine) on Mental Health in Healthy Office Workers: A Randomized, Double-Blind, Placebo-Controlled Exploratory Trial
Source: Nutrients. 2022 Jun 6;14(11):2357. doi: 10.3390/nu14112357 (PMC9183184; doi:10.3390/nu14112357)
Supplement: Supplementary file 1 [file nutrients-14-02357-s001.zip › Table S3.xlsx]

## Sheet: Table S3
(A)
		Before				2 weeks				4 weeks
Total score	SAGAT	17.75	±	5.17967		13.25	±	5.55238	§§	12.45	±	4.93617	§§
	Placebo	16.6364	±	4.27112		13.5909	±	5.52621	§§	11.5238	±	6.36882	§§
(B)
		2 weeks				4 weeks
Total score	SAGAT	-4.5	±	6.70035		-5.3	±	5.59229
	Placebo	-3.04545	±	4.16879		-4.95238	±	4.99476
