# Supplementary material for: Effects of Five Amino Acids (Serine, Alanine, Glutamate, Aspartate, and Tyrosine) on Mental Health in Healthy Office Workers: A Randomized, Double-Blind, Placebo-Controlled Exploratory Trial
Source: Nutrients. 2022 Jun 6;14(11):2357. doi: 10.3390/nu14112357 (PMC9183184; doi:10.3390/nu14112357)
Supplement: Supplementary file 1 [file nutrients-14-02357-s001.zip › Table S4.xlsx]

## Sheet: Table S4
(A)
		Before				4 weeks					Changes before and after intervention
High sensitivity CRP (mg/dL)	SAGAT	0.04695	±	0.0592679		0.0458	±	0.0753369			-0.00115	±	0.0260753
	Placebo	0.065	±	0.086374		0.0452381	±	0.0767059			-0.0132381	±	0.0489223
Kynurenine (μM)	SAGAT	1.66355	±	0.516822		1.63605	±	0.494856			-0.0275	±	0.197442
	Placebo	1.63532	±	0.348026		1.66	±	0.418653			0.0139524	±	0.371249
Trp (μM)	SAGAT	56.86	±	8.51373		59.59	±	8.68701			2.73	±	7.91169
	Placebo	55.0864	±	8.76548		58.6619	±	10.5378			3.40952	±	8.84465
d-ROMs (U.CARR)	SAGAT	326.55	±	48.8774		329.65	±	64.5407			3.1	±	63.0588
	Placebo	345.909	±	136.978		328.952	±	72.3433			1.2381	±	48.4148
BAP (mmol/L)	SAGAT	1886.75	±	144.559		1924.2	±	136.038			37.45	±	148.244
	Placebo	1885.91	±	146.89		1936.19	±	145.165			44.8571	±	181.692
Uric acid (mg/dL)	SAGAT	5.275	±	1.11538		5.14	±	1.1033	]**		-0.135	±	0.445179	]**
	Placebo	5.26818	±	1.07765		6.24286	±	1.42287		§§	0.919048	±	0.64778
(B)
		Before Load				2h after Load					2h after Recovery
High sensitivity CRP (mg/dL)	SAGAT	0.0458	±	0.0753369		0.04425	±	0.0722772			0.045	±	0.0706191
	Placebo	0.0452381	±	0.0488599		0.0448571	±	0.0519329			0.046619	±	0.0564991
Kynurenine (μM)	SAGAT	1.63605	±	0.494856		1.6574	±	0.394636			1.441	±	0.378736		§§
	Placebo	1.66	±	0.418653		1.65133	±	0.379699			1.35343	±	0.266879		§§
Trp (μM)	SAGAT	59.59	±	8.68701		45.19	±	4.48822		§§	47.045	±	4.49028	]*	§§
	Placebo	58.6619	±	10.5378		43.8095	±	6.74492		§§	42.881	±	5.47564		§§
d-ROMs (U.CARR)	SAGAT	329.65	±	64.5407		327.75	±	65.2452			361.25	±	58.6783		§
	Placebo	328.952	±	72.3433		324.762	±	83.8444			344.143	±	91.0078		§
BAP (mmol/L)	SAGAT	1924.2	±	136.038		1794.5	±	92.2551	]*	§§	1920.3	±	140.452
	Placebo	1936.19	±	145.165		1879.1	±	118.426			1888.24	±	141.102
(C)
		2h after Load				2h after Recovery
High sensitivity CRP (mg/dL)	SAGAT	-0.00155	±	0.00395335		-0.0008	±	0.00569025
	Placebo	-0.000380952	±	0.00477992		0.00138095	±	0.0101857
Kynurenine (μM)	SAGAT	0.02135	±	0.207996		-0.19505	±	0.188224
	Placebo	-0.00866667	±	0.140069		-0.306571	±	0.252441
Trp (μM)	SAGAT	-14.4	±	8.04023		-12.545	±	9.39846
	Placebo	-14.8524	±	6.83598		-15.781	±	8.29576
d-ROMs (U.CARR)	SAGAT	-1.9	±	45.985		31.6	±	46.8294
	Placebo	-4.19048	±	30.6718		15.1905	±	26.9956
BAP (mmol/L)	SAGAT	-129.7	±	144.232		-3.9	±	211.488
	Placebo	-57.0952	±	180.762		-47.9524	±	145.656
