# Supplementary material for: Effects of Five Amino Acids (Serine, Alanine, Glutamate, Aspartate, and Tyrosine) on Mental Health in Healthy Office Workers: A Randomized, Double-Blind, Placebo-Controlled Exploratory Trial
Source: Nutrients. 2022 Jun 6;14(11):2357. doi: 10.3390/nu14112357 (PMC9183184; doi:10.3390/nu14112357)
Supplement: Supplementary file 1 [file nutrients-14-02357-s001.zip › Table S5.xlsx]

## Sheet: Table S5
		Before (set1)				Before (set2)				4 weeks (set1)				4 weeks (set2)
Number of trials	SAGAT	738.5	±	167.209		726.75	±	189.869		706.95	±	172.625		711.1	±	184.397
	Placebo	772.381	±	116.618		755.095	±	127.047		735.381	±	142.241		737.81	±	164.88
Task A Mean reaction time (sec)	SAGAT	1.79825	±	0.663146		1.7889	±	0.616676		1.84555	±	0.626004		1.80095	±	0.559015
	Placebo	1.58576	±	0.276413		1.6299	±	0.338208		1.70862	±	0.452674		1.71005	±	0.542118
Task A Number of errors	SAGAT	6.25	±	7.62872		5.85	±	4.72702		4.7	±	5.78655		4.9	±	7.56655
	Placebo	5.19048	±	4.50132		8.14286	±	10.0861		9.52381	±	15.1645		7.61905	±	7.74904
Task A Number of blank-push type errors	SAGAT	4.1	±	4.25379		4.65	±	3.68889		3.3	±	4.32982		3.5	±	5.92497
	Placebo	3.80952	±	4.10632		5.09524	±	4.83637		6.28571	±	7.89394		5.66667	±	6.11828
Task A Number of number-push type errors	SAGAT	2.15	±	5.61272		1.2	±	1.70448		1.4	±	1.66702		1.4	±	2.18608
	Placebo	1.38095	±	2.45919		3.04762	±	7.07443		3.2381	±	8.7915		1.95238	±	2.55883
Task B Mean reaction time (sec)	SAGAT	2.33055	±	0.739725		2.54615	±	0.962544		2.5531	±	0.868836		2.41855	±	0.686521
	Placebo	2.15376	±	0.376066		2.23814	±	0.388945		2.31952	±	0.539516		2.37395	±	0.709693
Task B Number of errors	SAGAT	4	±	3.86618		6.2	±	5.58758		5.75	±	5.87479		4.45	±	4.58229
	Placebo	5.66667	±	6.82153		8.2381	±	9.35898		7	±	8.51469		8.33333	±	8.5518
Task B Number of blank-push type errors	SAGAT	2.9	±	3.05907		5.1	±	4.76721		3.5	±	4.28584		2.85	±	3.08263	]*
	Placebo	3.71429	±	3.87483		5.04762	±	4.63116		4.42857	±	4.65372		5.85714	±	5.8334
TaskB Number of number-push type errors	SAGAT	1.1	±	1.48324		1.1	±	1.44732		2.25	±	2.91773		1.6	±	2.54227
	Placebo	1.95238	±	4.55496		3.19048	±	6.27391		2.57143	±	5.27799		2.47619	±	5.27844
Task C Mean reaction time (sec)	SAGAT	3.5472	±	1.2832		3.5999	±	1.08385		3.6226	±	0.919347		3.8458	±	1.35812
	Placebo	3.2061	±	0.450016		3.28467	±	0.45257		3.47929	±	0.757276		3.51029	±	0.788977
Task C Number of errors	SAGAT	5.5	±	5.33607		5.7	±	7.36349		6.1	±	5.72988		6.55	±	5.83524
	Placebo	7.57143	±	8.21323		9.2381	±	9.85852		9.47619	±	8.85787		9.95238	±	8.15154
Task C Number of blank-push type errors	SAGAT	3.8	±	3.63608		4.35	±	6.32684		3.45	±	2.94645		4.05	±	3.87264
	Placebo	5	±	5.45894		6.52381	±	7.0258		6.57143	±	6.98263		5.7619	±	5.99087
Task C Number of number-push type errors	SAGAT	1.7	±	2.79285		1.35	±	2.15883		2.65	±	4.29535		2.5	±	3.98021
	Placebo	2.57143	±	5.97973		2.71429	±	6.6569		2.90476	±	5.09809		4.19048	±	5.32559
Total Transition time between tasks (sec)	SAGAT	1.85285	±	1.05016		1.63385	±	0.942501		1.7545	±	0.803908		1.674	±	0.83147
	Placebo	2.05638	±	1.60191		1.72376	±	1.26337		1.69157	±	1.08314		1.68452	±	1.21805
Trial A-Trial B Transition time between tasks (sec)	SAGAT	2.1348	±	1.92137		1.4924	±	0.841861		1.75275	±	0.84026		1.7645	±	1.11029
	Placebo	2.0209	±	1.44536		1.74524	±	1.47211		1.9709	±	1.41723		1.84424	±	1.70288
Trial B-Trial C Transition time between tasks (sec)	SAGAT	1.6452	±	0.863134		1.60025	±	1.05968		1.709	±	1.12145		1.4873	±	0.78738
	Placebo	1.991	±	1.83227		1.63124	±	1.19778		1.63786	±	1.27911		1.61281	±	1.25877
Trial C-Trial A Transition time between tasks (sec)	SAGAT	1.7395	±	0.807905		1.8279	±	1.10904		1.7992	±	0.981597		1.7824	±	1.3327
	Placebo	2.16852	±	1.86106		1.80448	±	1.45165		1.44381	±	0.769415		1.5761	±	0.924322
