# Supplementary material for: Effects of Five Amino Acids (Serine, Alanine, Glutamate, Aspartate, and Tyrosine) on Mental Health in Healthy Office Workers: A Randomized, Double-Blind, Placebo-Controlled Exploratory Trial
Source: Nutrients. 2022 Jun 6;14(11):2357. doi: 10.3390/nu14112357 (PMC9183184; doi:10.3390/nu14112357)
Supplement: Supplementary file 1 [file nutrients-14-02357-s001.zip › Table S6.xlsx]

## Sheet: Table S6
		Before				4 weeks
White blood cell (103/mL)	SAGAT	5.25174	±	1.40884		5.29652	±	1.41926
	Placebo	4.91708	±	1.02731		5.06174	±	1.15149
Red blood cell (104/mL)	SAGAT	451.348	±	47.0518		463.304	±	45.1406	§§
	Placebo	449.917	±	44.66		458.261	±	41.5793	§
Hemoglobin (g/dL)	SAGAT	13.7391	±	1.5968		14.1	±	1.58716	§§
	Placebo	13.6708	±	1.5341		13.8783	±	1.39021
Hematocrit (%)	SAGAT	40.1522	±	4.36201		40.8478	±	4.2561	§
	Placebo	39.775	±	3.81989		40.1435	±	3.51126
Platelet (104/mL)	SAGAT	25.0826	±	5.94395		25.6435	±	5.87273
	Placebo	23.9583	±	5.48261		24.7565	±	6.00854
MCV (fL)	SAGAT	89.0435	±	4.18306		88.2174	±	4.20991	§§
	Placebo	88.5833	±	4.63368		87.7391	±	4.60452	§§
MCH (pg)	SAGAT	30.4478	±	1.693		30.4391	±	1.72594
	Placebo	30.3958	±	1.87442		30.3043	±	1.84329
MCHC (%)	SAGAT	34.2043	±	0.815463		34.4913	±	0.772195	§§
	Placebo	34.3125	±	0.946992		34.5348	±	0.736459
Total protein (g/dL)	SAGAT	7.0087	±	0.304382		7.13043	±	0.339029	§
	Placebo	7.04583	±	0.251913		7.10435	±	0.268799	§
ALB (g/dL)	SAGAT	4.33478	±	0.187347		4.4	±	0.197714	§
	Placebo	4.3125	±	0.232776		4.33913	±	0.227115
A/G ratio	SAGAT	1.64696	±	0.243412		1.64478	±	0.268834
	Placebo	1.59583	±	0.216593		1.58217	±	0.179797
AST (U/L)	SAGAT	18.8696	±	3.94628		18.6087	±	4.48978
	Placebo	19.5417	±	5.80838		21.6522	±	8.02614
ALT (U/L)	SAGAT	16	±	8.202		16.3478	±	8.64769
	Placebo	18	±	10.4715		20.6957	±	12.8962	§
g-GTP (U/L)	SAGAT	23.7391	±	25.5222		24.7826	±	24.1208
	Placebo	21.3333	±	11.6793		21.6087	±	10.6205
Creatinine (mg/dL)	SAGAT	0.722174	±	0.130661		0.74913	±	0.143651	§§
	Placebo	0.756667	±	0.143183		0.778696	±	0.142902
Glucose (mg/dL)	SAGAT	89.3043	±	9.88771		89.1739	±	8.49413
	Placebo	89.625	±	4.67009		89.9565	±	7.00959
T-Cho (mg/dL)	SAGAT	201	±	29.8115		211.087	±	30.8853	§§
	Placebo	195.083	±	31.3908		201.957	±	27.4466	§§
HDL-Cho (mg/dL)	SAGAT	64.2609	±	19.3842		67.4783	±	18.0022	§§
	Placebo	64.875	±	14.8831		66.4348	±	14.8319	§
LDL-Cho (mg/dL)	SAGAT	113.043	±	22.3108		123	±	27.7243	§§
	Placebo	106.167	±	28.4814		112.739	±	28.8967	§§
TG (mg/dL)	SAGAT	84.1739	±	45.748		87.1304	±	50.2234
	Placebo	95.2083	±	60.0558		99.3636	±	43.0421	§
CPK (U/L)	SAGAT	152.826	±	192.934		103.217	±	45.2236
	Placebo	132.958	±	86.931		400.217	±	1300.14
UN (mg/dL)	SAGAT	11.7043	±	2.65544		12.8261	±	2.70928	§
	Placebo	12.425	±	2.31051		12.5043	±	3.28142
ALP (U/L)	SAGAT	177.565	±	44.3302		180	±	45.5392
	Placebo	174.208	±	51.7687		189.652	±	66.4124
LDH (U/L)	SAGAT	154.957	±	23.0799		151.696	±	18.3784
	Placebo	155.625	±	24.9187		159	±	45.0051
Na (mEq/L)	SAGAT	139.043	±	1.60902		139.522	±	1.70213
	Placebo	139.542	±	1.5598		140.13	±	1.35862
K (mEq/L)	SAGAT	3.96087	±	0.272595	]*	4.20435	±	0.335042	§§
	Placebo	4.12917	±	0.278941		4.22609	±	0.263227	§
Cl (mEq/L)	SAGAT	103.391	±	1.75134		102.348	±	1.87347	§§
	Placebo	103.667	±	1.55106		102.739	±	1.57299	§§
Ca (mg/dL)	SAGAT	9.07826	±	0.239235		9.28261	±	0.315727	§§
	Placebo	9.10833	±	0.276495		9.26522	±	0.291717	§§
Mg (mg/dL)	SAGAT	2.26957	±	0.234394		2.23913	±	0.218963
	Placebo	2.21667	±	0.173623		2.28696	±	0.145553
P (mg/dL)	SAGAT	3.30435	±	0.525252		3.53913	±	0.466845	§§
	Placebo	3.45833	±	0.346306		3.60435	±	0.4343	§
T-Bil (mg/dL)	SAGAT	0.795652	±	0.394828		0.804348	±	0.550602
	Placebo	0.7375	±	0.294607		0.704348	±	0.384327
HbA1c (%)	SAGAT	5.21739	±	0.308445		5.2087	±	0.350212
	Placebo	5.28333	±	0.238959		5.22174	±	0.282773	§
